# Supplementary material for: Cu and As(V) Adsorption and Desorption on/from Different Soils and Bio-Adsorbents
Source: Materials (Basel). 2022 Jul 19;15(14):5023. doi: 10.3390/ma15145023 (PMC9323072; doi:10.3390/ma15145023)
Supplement: Supplementary file 1 [file materials-15-05023-s001.zip]

Archive with 1 entries (1 files):
- materials-1777955-supplementary.pdf
